# Supplementary material for: The Effects of Body Mass on Dung Removal Efficiency in Dung Beetles
Source: PLoS One. 2014 Sep 17;9(9):e107699. doi: 10.1371/journal.pone.0107699 (PMC4168130; doi:10.1371/journal.pone.0107699)
Supplement: Appendix S2 — Details of GLMs used for the field experiment without the offset term. Factor estimates and statistical significance (GLM) for the percentage of removed dung in relation to the experimental treatments (sample size = 22) after one month and one year. Also, models with body mass heterogeneity in relation to the percentage of removed dung are presented. Significance codes: ‘***’p<0.001; ‘**’ p<0.01 ‘*’ p<0.05. (XLSX) [file pone.0107699.s002.xlsx]

## Sheet: Appendix S2
Appendix S2
Field experiment
S1) BH
Body mass heterogeneity				Body mass heterogeneity
Distribution: Gaussian	Estimate	t value	p	Distribution: Gaussian	Estimate	t value	p
Intercept	58.4	12.86	***	Intercept	77.83	27.48	***
BH	0.162	2.52	*	BH	0.07	1.84	NS
S2) Treatments
(without offset)
AFTER ONE MONTH				AFTER ONE YEAR
FIELD TREATMENTS				FIELD TREATMENTS
Reference level: Control				Reference level: Control
Distribution: Gaussian	Estimate	t value	p	Distribution: Gaussian	Estimate	t value	p
Intercept	50.849	12.16	***	Intercept	68.54	20.56	***
T1	21.52	3.43	**	T1	17.26	3.86	**
D1	9.21	1.56	NS	D1	12.466	2.64	*
T4	48.028	7.03	***	T4	23.28	4.94	***
D4	12.83	2.17	*	D4	11.63	2.6	*
Interaction Test	Value	Chisq	p	Interaction Test	Value	Chisq	p
T1-D1	12.31	3.38	NS	T1-D1	4.79	1.15	NS
T1-T4	-26.5	13.78	**	T1-T4	-6.01	1.81	NS
T1-D4	8.69	1.91	NS	T1-D4	5.63	1.78	NS
D1-T4	-38.82	32.32	***	D1-T4	-10.81	5.26	NS
D1-D4	-3.62	0.37	NS	D1-D4	0.83	0.03	NS
T4-D4	35.19	26.57	***	T4-D4	11.65	6.78	NS
FUNCTIONAL GROUP				FUNCTIONAL GROUP
Reference level: Dwellers				Reference level: Dwellers
Distribution: Gaussian	Estimate	t value	p	Distribution: Gaussian	Estimate	t value	p
Intercept	61.87	17.74	***	Intercept	80.54	33.77	***
Tunnelers	21.86	4.02	**	Tunnelers	7.94	2.35	*
